# Supplementary material for: The Impostor Phenomenon in the Nutrition and Dietetics Profession: An Online Cross-Sectional Survey
Source: Int J Environ Res Public Health. 2022 May 3;19(9):5558. doi: 10.3390/ijerph19095558 (PMC9099444; doi:10.3390/ijerph19095558)
Supplement: Supplementary file 1 [file ijerph-19-05558-s001.zip]

Archive with 1 entries (1 files):
- ijerph-1697045-supplementary.pdf
